# Supplementary material for: Comparative Profiling of Primary Colorectal Carcinomas and Liver Metastases Identifies LEF1 as a Prognostic Biomarker
Source: PLoS One. 2011 Feb 24;6(2):e16636. doi: 10.1371/journal.pone.0016636 (PMC3044708; doi:10.1371/journal.pone.0016636)
Supplement: Table S3 — Ranked list of significant (FDR<0.005%) SAM genes (Wilcoxin rank) upregulated in CLM vs. primary CRC and normal liver. (XLS) [file pone.0016636.s003.xls]

## Sheet: Table S3
Supplementary Table 3. Ranked list of significant (FDR<0.005%) SAM genes (Wilcoxin rank) upregulated in CLM vs. primary CRC and normal liver
Clone ID	Symbol	Rank from SAM (t-statistic)
IMAGE:796398	PEG3	15
IMAGE:567265	SURB7	71
IMAGE:34795	DAZAP2	36
IMAGE:753931	CXCR4	2
IMAGE:325160	TAGLN3	85
IMAGE:687990	ARHGEF6	104
IMAGE:112565	IKZF1	90
IMAGE:31093	CDH13	191
IMAGE:378461	SPP1	1
IMAGE:80643	EDIL3	67
IMAGE:52430	SALL2	48
IMAGE:137984	FLJ38507	39
IMAGE:23794	RAB11FIP3	57
IMAGE:345849	LOX	4
IMAGE:841332	ARHGDIB	7
IMAGE:841149	TGFBR2	159
IMAGE:487878	SPARC	12
IMAGE:41905	KCNK2	254
IMAGE:258120	COX7B	63
IMAGE:823679	C18orf1	127
IMAGE:1384851	MMP10	113
IMAGE:23073		198
IMAGE:123755	ERG	72
IMAGE:48060		274
IMAGE:298104	DZIP1	13
IMAGE:797059	NAP1L3	83
IMAGE:45934	PAG	43
IMAGE:196488	P2RY5	91
IMAGE:250654	SPARC	22
IMAGE:347036	LEF1	26
IMAGE:46180	RARB	96
IMAGE:271952	ARL7	46
IMAGE:259591	PSG3	62
IMAGE:243549	MYB	59
IMAGE:1160615	SIP1	64
IMAGE:293917	SPARC	10
IMAGE:839101	GJA1	119
IMAGE:31825	KIAA1906	307
IMAGE:257634	C11ORF4	323
IMAGE:512417	GPNMB	3
IMAGE:293339	SNAI2	239
IMAGE:262920	H41	223
IMAGE:759948	S100B	149
IMAGE:79629	CXCR4	24
IMAGE:123374	C1orf35	204
IMAGE:160488		78
IMAGE:712840	STAT5B	557
IMAGE:965839	GFRA1	236
IMAGE:52996	CHST10	98
IMAGE:138139	HMGN1	79
IMAGE:345616	GPNMB	16
IMAGE:155064	USP13	287
IMAGE:31251	GPM6B	361
IMAGE:685801	SLC12A2	8
IMAGE:51022	SIAT8B	228
IMAGE:213502	CD53	23
IMAGE:815774	SLA	19
IMAGE:37234	MAP4K2	160
IMAGE:245277	ITM2A	45
IMAGE:462113	ARID3A	69
IMAGE:753313	LAPTM5	141
IMAGE:504226	CD53	5
IMAGE:151418	MNAB	395
IMAGE:343867	AIF1	6
IMAGE:462007	IGSF1	31
IMAGE:22161	LOC401152	139
IMAGE:429300		97
IMAGE:253507	MED12L	133
IMAGE:375834	LOX	14
IMAGE:1326920	CALCRL	54
IMAGE:511388	HECA	467
IMAGE:325070	GFM1	137
IMAGE:178255	ST5	169
IMAGE:266361	MLANA	153
IMAGE:283715	LCP2	229
IMAGE:361204	COL9A3	234
IMAGE:415828	PAPPA	189
IMAGE:141589	RHOXF2B	111
IMAGE:813254	F2R	42
IMAGE:163100		235
IMAGE:810618	GLRB	271
IMAGE:810372	PIK3CG	233
IMAGE:815539	LRMP	68
IMAGE:785836	TDRG1	192
IMAGE:824109	ZFHX1B	326
IMAGE:265645	HNMT	185
IMAGE:123666	GPR109B	175
IMAGE:134916	PAPPA2	214
IMAGE:774181	TIMP3	52
IMAGE:377560	CD3D	11
IMAGE:46452	BCL11B	157
IMAGE:221828	KIF1A	50
IMAGE:359722	RHOJ	386
IMAGE:878596	ITM2A	18
IMAGE:233199		749
IMAGE:28611	LOC286063	413
IMAGE:194965	FYB	17
IMAGE:39593	SST	433
IMAGE:129817	N4BP1	452
IMAGE:1869870	ENDOGL1	125
IMAGE:309929	GPR	334
IMAGE:66457	P66beta	225
IMAGE:208570	EXT1	209
IMAGE:51178	ELMO1	100
IMAGE:307244	LIPL3	222
IMAGE:244189	FOLH1	28
IMAGE:1087325		282
IMAGE:549221	MGP	21
IMAGE:609377	KAB	201
IMAGE:593474	FLJ14959	263
IMAGE:949939	PGK1	37
IMAGE:768146	ARPP-21	727
IMAGE:796152	C14orf31	353
IMAGE:753069	MERTK	290
IMAGE:50443	MYH10	210
IMAGE:282201	FEM1C	473
IMAGE:325365	HRB2	288
IMAGE:52066	FLJ30834	144
IMAGE:308038	DKFZp313N0621	498
IMAGE:325383	NXPH3	224
IMAGE:754582	EVI2A	123
IMAGE:307741	RAG1	29
IMAGE:782581	DZIP1	409
IMAGE:298118	DOCK2	55
IMAGE:270786	PLEKHB2	319
IMAGE:131016	RAB8B	519
IMAGE:754157	DRCTNNB1A	435
IMAGE:141361	LOC51334	142
IMAGE:491186	ITGBL1	155
IMAGE:127974	CLC	360
IMAGE:429911		219
IMAGE:290082	SUHW2	309
IMAGE:810242	C3AR1	247
IMAGE:151477	FLJ38507	188
IMAGE:128617	FLJ21945	516
IMAGE:41822	TRPS1	102
IMAGE:143887	PRSS23	158
IMAGE:854284	HEM1	84
IMAGE:128493	MLH1	349
IMAGE:149895	CD47	337
IMAGE:2028954	TUB	162
IMAGE:868169	LPL	117
IMAGE:358850	TMP21	249
IMAGE:1492230	EFEMP1	196
IMAGE:167041	ABCB8	311
IMAGE:666377	ZNF161	509
IMAGE:242952	ILF2	145
IMAGE:289057	C3orf14	108
IMAGE:586706	CEACAM5	33
IMAGE:246079	ALS2CR3	265
IMAGE:344589	LCP1	93
IMAGE:824602	IFI16	115
IMAGE:470546	SPARC	35
IMAGE:740885	NCBP1	623
IMAGE:786657	CYP1B1	56
IMAGE:50519	ARNTL	332
IMAGE:824531	PSCDBP	148
IMAGE:813823	LUM	86
IMAGE:505376	FLJ12529	606
IMAGE:487513	CTGF	73
IMAGE:627939	CSRP3	331
IMAGE:248371	SUMO1	306
IMAGE:489519	TIMP3	194
IMAGE:810697	KATNB1	308
IMAGE:795544	WASPIP	273
IMAGE:121136	C8orf13	170
IMAGE:509760	TRIM31	89
IMAGE:244767	BRRN1	212
IMAGE:52057	LOC157503	454
IMAGE:376643	FLJ38508	269
IMAGE:347035	KIAA0476	135
IMAGE:149547	GNB4	112
IMAGE:42415	GLT25D2	250
IMAGE:924007	MYC	462
IMAGE:878564	GPC3	53
IMAGE:244310	CYBRD1	340
IMAGE:786283	SSBP2	203
IMAGE:32241	NUPL1	390
IMAGE:289645	APLP1	262
IMAGE:32683	LOC285513	458
IMAGE:488404	SEMA5A	237
IMAGE:490995	PLOD2	383
IMAGE:83011	RPS4Y1	226
IMAGE:769028	MEOX1	61
IMAGE:22374		270
IMAGE:51363	CD200	152
IMAGE:359982		65
IMAGE:399898	CSPG2	58
IMAGE:260696	HRB2	315
IMAGE:701231	CRHBP	398
IMAGE:773330	GPNMB	99
IMAGE:491559	FABP3	206
IMAGE:199272	Cep192	416
IMAGE:140716	KIAA0265	359
IMAGE:251404		476
IMAGE:138991	COL6A3	70
IMAGE:129020	BCAS3	569
IMAGE:344139	DOC1	292
IMAGE:241432	C5orf13	177
IMAGE:837864	EDD	364
IMAGE:25718	BFAR	164
IMAGE:1069393	EXT1	450
IMAGE:47169	RNF24	312
IMAGE:703581	PRG1	9
IMAGE:52431	TDE1	524
IMAGE:178922	C9orf58	92
IMAGE:306344	MAT2B	278
IMAGE:611189	CDH4	124
IMAGE:627118	NS3TP1	494
IMAGE:41940	CXorf1	487
IMAGE:358647	ZMAT3	193
IMAGE:207562	MGC4796	322
IMAGE:1634992	LOC153328	129
IMAGE:40844	AKAP6	574
IMAGE:838802	P4HA1	387
IMAGE:183183	DRCTNNB1A	369
IMAGE:428100	SFRP1	47
IMAGE:593183	EVI2B	317
IMAGE:46173	SPON1	140
IMAGE:565624	LOC133619	358
IMAGE:166934	PCDHGC3	277
IMAGE:202194	SPTA1	631
IMAGE:490819	GARP	330
IMAGE:1610304		202
IMAGE:40011	HAPIP	257
IMAGE:1739583	MFTC	354
IMAGE:377701	CSPG2	82
IMAGE:487988	CORO1A	313
IMAGE:786073		376
IMAGE:204545	ANTXR1	128
IMAGE:151055	ELOVL5	161
IMAGE:272200	SH3MD1	147
IMAGE:145292	COL4A1	232
IMAGE:450152	MEIS4	560
IMAGE:1870935	FN1	105
IMAGE:486394	FABP3	304
IMAGE:486591	SEMA3C	106
IMAGE:47652	CECR6	310
IMAGE:269293	FLJ12584	429
IMAGE:740851	SLIT2	77
IMAGE:35271	NRCAM	558
IMAGE:302286	WNT2	150
IMAGE:840511	VIM	178
IMAGE:282498	VGCNL1	243
IMAGE:46827	VAV3	32
IMAGE:40887	LFNG	230
IMAGE:429811	LOC115294	599
IMAGE:450453	TTLL4	399
IMAGE:725677	PCTK3	555
IMAGE:838736	DCBLD2	245
IMAGE:242687	B3GNT1	499
IMAGE:271985	TYR	75
IMAGE:242797	WWTR1	425
IMAGE:161204	PANX1	536
IMAGE:773479		180
IMAGE:489631	CSPG2	146
IMAGE:470781	CDK6	299
IMAGE:134482	KIAA1333	432
IMAGE:45138	VEGFC	407
IMAGE:841664	CAV1	384
IMAGE:627105	PIGN	373
IMAGE:281659	PDE1A	1062
IMAGE:725268	LOC440712	1028
IMAGE:731308	CS	49
IMAGE:488913	MFAP3	468
IMAGE:392405	IGSF4	347
IMAGE:193139	GAB1	367
IMAGE:213917	DOCK2	171
IMAGE:229365	PTPRC	103
IMAGE:839081	ELOVL5	350
IMAGE:198312	TOMM70A	526
IMAGE:245853	AP2B1	267
IMAGE:359933	GNAS	417
IMAGE:139837	FLJ38507	392
IMAGE:854581	TCF4	521
IMAGE:486676	LCP1	114
IMAGE:151261	XTP3TPA	512
IMAGE:268354	DC-UbP	615
IMAGE:309826	LAMA4	176
IMAGE:292736	H41	348
IMAGE:246722	SERPINE2	187
IMAGE:1035889	KRT4	190
IMAGE:796268	PPP1R1A	272
IMAGE:50295	HSPA12A	475
IMAGE:1569397	LOC283824	363
IMAGE:148352	ADAMTS5	197
IMAGE:279077	FLJ21128	735
IMAGE:200018	TCL1A	389
IMAGE:428804	LOC91464	218
IMAGE:771000	MGC10433	391
IMAGE:758309	PRICKLE1	481
IMAGE:384257	2'-PDE	685
IMAGE:179804	PWP2H	434
IMAGE:1700428	FLJ42709	618
IMAGE:298963	MTA1	217
IMAGE:430968	ENPP3	76
IMAGE:898092	CTGF	174
IMAGE:206544	LOC257106	570
IMAGE:284796		366
IMAGE:137535	TIF1	583
IMAGE:253725	SNRPN	650
IMAGE:300973	CD8A	134
IMAGE:950354	RAB27A	253
IMAGE:813614	SPRR1B	121
IMAGE:293925	LYZ	44
IMAGE:219929	PREX1	256
IMAGE:589869	WWTR1	491
IMAGE:502155	PTGIS	143
IMAGE:52992		523
IMAGE:1010955	TARP	238
IMAGE:244355	IL2RG	182
IMAGE:399049	LOC283267	733
IMAGE:49687	ADRBK2	339
IMAGE:745360	HAT1	635
IMAGE:629863		668
IMAGE:562983	RALBP1	423
IMAGE:303109	P2RY5	200
IMAGE:292171	MGC13204	179
IMAGE:259350	C20orf43	472
IMAGE:610362	HMMR	293
IMAGE:857651	MAP2K2	427
IMAGE:34888	RELN	525
IMAGE:868212	TGFBI	297
IMAGE:469969	ITGAV	502
IMAGE:856135	SRPK1	345
IMAGE:51015	ZNF704	683
IMAGE:325057	SEMA5A	436
IMAGE:209176	C14orf143	385
IMAGE:430928	BARD1	529
IMAGE:1699118		346
IMAGE:322961	CAPZB	613
IMAGE:1499925		627
IMAGE:810235	FRS2	968
IMAGE:767365	CD109	351
IMAGE:898032	ch-TOG	568
IMAGE:344134	IGLL1	74
IMAGE:45929	TCF4	488
IMAGE:590323	VIM	216
IMAGE:66560	IGLC2	38
IMAGE:293759		632
IMAGE:754358	SPOCK	283
IMAGE:38582	KLHL3	404
IMAGE:291623	MITF	714
IMAGE:31969		344
IMAGE:184240	ADAM11	480
IMAGE:529336	NLGN1	593
IMAGE:281100	SYT6	173
IMAGE:1926620	THY1	110
IMAGE:51331	MYO5A	205
IMAGE:291523		817
IMAGE:199367		151
IMAGE:1011706		368
IMAGE:34905	FNDC3B	672
IMAGE:869466	BPI	465
IMAGE:684644	ZNF198	478
IMAGE:74537	AFP	34
IMAGE:788405	GAB1	495
IMAGE:562712	FLJ44896	663
IMAGE:32587	NAPG	757
IMAGE:52930	PLEKHC1	231
IMAGE:563598	GABRP	451
IMAGE:1700163	ZNF117	532
IMAGE:324122	ESM1	195
IMAGE:31478	KIAA0319	372
IMAGE:501854	ITGB8	227
IMAGE:49284	FGF11	608
IMAGE:136169	SAMSN1	60
IMAGE:46108	AUTS2	834
IMAGE:380890	FAM46C	88
IMAGE:41903	HEY1	338
IMAGE:526657	TCEB3	213
IMAGE:843041	PALM2-AKAP2	466
IMAGE:375716	HEG	653
IMAGE:66902		396
IMAGE:151201	ALOX5AP	136
IMAGE:843067	TFCP2	657
IMAGE:25838	PXMP4	639
IMAGE:34345	NUP133	379
IMAGE:235135	ITGA4	430
IMAGE:293336		371
IMAGE:916038	DUXAP10	578
IMAGE:277463	C18orf1	565
IMAGE:795378	KIAA1238	501
IMAGE:878689	MGAT1	692
IMAGE:360025	SAMSN1	116
IMAGE:684661	GLIPR1	787
IMAGE:291348	CNIH	596
IMAGE:67759	ALOX5AP	126
IMAGE:307873	ATP2B4	584
IMAGE:80796	IGLC2	20
IMAGE:769625	GFM2	625
IMAGE:469281	LLGL1	380
IMAGE:280934	MVD	421
IMAGE:47186	PTPRD	281
IMAGE:233688	ADAM12	469
IMAGE:753301	CEACAM1	241
IMAGE:502287	EMB	215
IMAGE:487793	MAF	27
IMAGE:299781	CCBE1	316
IMAGE:344720	GYPC	730
IMAGE:307645	PERQ1	686
IMAGE:595213	FAM49B	802
IMAGE:811020	LOC157378	561
IMAGE:344272	EMP3	522
IMAGE:731080	C13orf23	382
IMAGE:1011585		540
IMAGE:530814	SEPP1	406
IMAGE:128150	BIN2	381
IMAGE:306841	IL23A	109
IMAGE:41672	C1orf1	534
IMAGE:773568	POU4F1	439
IMAGE:322553	SNX6	681
IMAGE:824340	NCF1	80
IMAGE:308415	MRPS15	335
IMAGE:724112	LOC401022	706
IMAGE:28218	GABRG2	402
IMAGE:1075956		240
IMAGE:415229	VAV3	51
IMAGE:246329		805
IMAGE:154809	IGLC2	30
IMAGE:767765	GEM	670
IMAGE:767202	LTBP2	320
IMAGE:50043	MBP	412
IMAGE:38783	FAM48A	658
IMAGE:771318		857
IMAGE:416280	MYB	154
IMAGE:796082	ALS2CR4	408
IMAGE:1567985		248
IMAGE:119384	CHIT1	343
IMAGE:840770	LTBP2	662
IMAGE:268778	PRKAR1A	827
IMAGE:897678	PEG10	94
IMAGE:298409	FABP3	520
IMAGE:490763	IREB2	866
IMAGE:428067	XPO7	664
IMAGE:244703	ITGBL1	183
IMAGE:276519	CWF19L1	446
IMAGE:80146	CCL13	528
IMAGE:346308	FLJ13912	484
IMAGE:882510	KPNA2	260
IMAGE:296880	MPP1	624
IMAGE:50354	OTX2	199
IMAGE:51465		571
IMAGE:46896	CYFIP2	746
IMAGE:24623	DHX57	700
IMAGE:52228	GRIA1	711
IMAGE:220658	MSH2	410
IMAGE:127751	FLJ10803	741
IMAGE:504431	PPP2R2C	296
IMAGE:428936	DDEF1	405
IMAGE:856489	RRM1	598
IMAGE:1472753	LHFPL3	497
IMAGE:811827	NDST1	693
IMAGE:265102	ABI2	426
IMAGE:80109	HLA-DQA1	242
IMAGE:299427	AIG1	679
IMAGE:362853	PTK9	566
IMAGE:664121	LITAF	440
IMAGE:296788	CTNNA1	276
IMAGE:566760	DR1	933
IMAGE:30114	PHTF2	441
IMAGE:853066	CNAP1	301
IMAGE:137297	PGAP1	546
IMAGE:30170	CASP3	806
IMAGE:510794	MYCBP	603
IMAGE:726684	LAPTM4A	736
IMAGE:296488		836
IMAGE:136026	KIAA0998	702
IMAGE:341821	RAB23	690
IMAGE:190732	SLC2A5	298
IMAGE:139009	FN1	138
IMAGE:417202	KIAA0317	420
IMAGE:50842	LRAP	163
IMAGE:838373	DHX9	496
IMAGE:359119	CKS2	362
IMAGE:155620	IGLC2	25
IMAGE:345247	C2orf27	527
IMAGE:1584391		869
IMAGE:207550	TRAM2	541
IMAGE:1218102	TRPS1	455
IMAGE:128301	PRKCBP1	862
IMAGE:307255	C1orf38	321
IMAGE:84695	FNBP1	833
IMAGE:47586	MAP4	640
IMAGE:220851	CRYAA	294
IMAGE:121722		573
IMAGE:588661		722
IMAGE:32304	CADPS	352
IMAGE:970613	RAD21	554
IMAGE:814701	MAD2L1	186
IMAGE:745503	ZNF9	776
IMAGE:292806	CSE1L	456
IMAGE:322641	DKFZp667B0210	587
IMAGE:488145	FPRL2	284
IMAGE:745138	LOC112714	486
IMAGE:788234	ID4	291
IMAGE:50939	KIAA0523	616
IMAGE:1699682		626
IMAGE:51950	AQP1	302
IMAGE:811603	ATP6V1G1	1072
IMAGE:811088	EFNB3	588
IMAGE:814478	BCL2A1	258
IMAGE:1459964	TUBA3	567
IMAGE:160485	GUCY1A3	755
IMAGE:753467	SLC2A3	333
IMAGE:2028711	PRKAA2	341
IMAGE:773976	FABP7	41
IMAGE:1441751	SYTL2	397
IMAGE:171753	SFTA1P	742
IMAGE:590264	MGP	66
IMAGE:129502	NIN	611
IMAGE:730555	DNAJB1	766
IMAGE:46647		601
IMAGE:854701	LIPA	922
IMAGE:839736	CRYAB	375
IMAGE:796598	LCMT1	919
IMAGE:289832	LOC153222	622
IMAGE:730353	THEDC1	285
IMAGE:51029	PRKCB1	547
IMAGE:39922	DOCK3	577
IMAGE:625384	FSTL1	445
IMAGE:299347		130
IMAGE:450375	H2AFB3	825
IMAGE:797000	TERE1	1073
IMAGE:587847	GPX2	211
IMAGE:795297	COQ4	708
IMAGE:1049232		428
IMAGE:686081	PTPN7	318
IMAGE:416309	ZNF505	962
IMAGE:380394	EIF1AY	564
IMAGE:42636	MGC16169	572
IMAGE:182297	PANX1	678
IMAGE:121981	SLC2A14	300
IMAGE:34140	GCA	925
IMAGE:897531	MCAM	264
IMAGE:415022	NSMAF	731
IMAGE:280249	KLF7	944
IMAGE:30175	PTPRO	122
IMAGE:271198	NR3C1	517
IMAGE:292936	CDCA8	184
IMAGE:291827	GTF3C4	680
IMAGE:897910	POSTN	118
IMAGE:1535580	AMN	582
IMAGE:1048601	MGC39584	378
IMAGE:363916	SLC35A3	759
IMAGE:342181	BCL2	762
IMAGE:340745	ZMAT3	873
IMAGE:788566	PCP4	753
IMAGE:141209	FLJ35954	761
IMAGE:878182	A2M	81
IMAGE:29967	DACH1	471
IMAGE:1015874	BARD1	431
IMAGE:460899	PLAGL2	356
IMAGE:731273	CCIN	549
IMAGE:811166	YWHAZ	503
1343726	KIAA0186	609
IMAGE:300920	SSH2	597
IMAGE:305538	MRPL42	415
IMAGE:809719	URB	255
IMAGE:26616	RPA2	874
IMAGE:345601	D2S448	563
IMAGE:40718	SESTD1	845
IMAGE:296998	DO	327
IMAGE:744360	MRPS6	666
IMAGE:769686	THY1	414
IMAGE:810220	MINA	703
IMAGE:1522233	RBMS3	388
IMAGE:289570	NSMAF	751
IMAGE:39577		464
IMAGE:38883	GSK3B	579
IMAGE:194297	HPS5	872
IMAGE:1869531		747
IMAGE:823779	PLEK	107
IMAGE:50421	NDST3	506
IMAGE:51447	FCGR3A	286
IMAGE:383676	PCDHB5	851
IMAGE:301400	C6orf204	490
IMAGE:297872		691
IMAGE:198820	LRFN5	843
IMAGE:120189	PSG1	314
IMAGE:1602730	ACOX2	463
IMAGE:742569	DOCK8	591
IMAGE:1558376	DKFZp761D221	515
IMAGE:2029116	FLJ20097	648
IMAGE:813628	SCN2B	705
IMAGE:137655	RIF1	938
IMAGE:361323	RGS1	535
IMAGE:344757	C21orf45	754
IMAGE:31837		847
IMAGE:2154526	JAK1	604
IMAGE:358433	RXRG	357
IMAGE:383767	AOF1	645
IMAGE:814595	PRKCBP1	510
IMAGE:290422	ZA20D2	888
IMAGE:781047	BUB1	403
IMAGE:488479	TPM1	718
IMAGE:731047	LEMD1	548
IMAGE:786602	DDAH1	723
IMAGE:727292	CD163	508
IMAGE:123474	SCD	172
IMAGE:1156515	MSH2	507
IMAGE:594382	ESR1	634
IMAGE:503819	PRELP	483
IMAGE:772304	SLC25A5	667
IMAGE:667482	MAL	95
IMAGE:29349		400
IMAGE:53158	PFKFB2	891
IMAGE:786194	DCK	870
IMAGE:756376		500
IMAGE:1594172	HSPC150	251
IMAGE:629498	NDUFA10	812
IMAGE:742547	TMEM31	552
IMAGE:789012	FBLN2	551
IMAGE:160233	TMPO	659
IMAGE:768508	DPPA4	131
IMAGE:783721	40429	906
IMAGE:593815	C10orf112	790
IMAGE:179109	HEPH	518
IMAGE:285377	PELI2	935
IMAGE:509688	CEACAM7	261
IMAGE:140240	ROBO2	246
IMAGE:46916	MMP16	684
IMAGE:795770	LIMD1	816
IMAGE:813149	HIST2H2BE	709
IMAGE:363103	HMGB2	1043
IMAGE:782730	ALDH1A2	101
IMAGE:219717	HERC2	642
IMAGE:950381	RPL18A	181
IMAGE:110988		289
IMAGE:731373	SNTB1	980
IMAGE:50922	LPPR4	513
IMAGE:823562	CDO1	167
IMAGE:713455	ANXA2	479
IMAGE:204257	ADAM9	514
IMAGE:219737	ZNF432	701
IMAGE:897635	LOC285431	801
IMAGE:767851	FBN1	489
IMAGE:1416117	DRD2	853
IMAGE:340555	MBIP	767
IMAGE:51378	LOC100131199	734
IMAGE:42452	EIF3S6	545
IMAGE:179276	FASN	1068
IMAGE:855390	MCM6	745
IMAGE:187975	ARS2	838
IMAGE:430231	LQK1	897
IMAGE:823811	NRP2	877
IMAGE:843259	TTRAP	543
IMAGE:214858	LDB2	279
IMAGE:199635	PSG1	87
IMAGE:624754	CBFB	984
IMAGE:23819	ABCG1	916
IMAGE:725365	GAS1	774
IMAGE:489208	C16orf34	712
IMAGE:31873	HMGN4	879
IMAGE:259819	KCTD10	946
IMAGE:1010093	COG4	784
IMAGE:109309	GNG2	781
IMAGE:813426	TRIB2	1017
IMAGE:143287	PSG11	328
IMAGE:392366	FBXO45	1041
IMAGE:417404	ACIN1	586
IMAGE:970271	ATP1A3	654
IMAGE:340722	MLF1	419
IMAGE:1492847	TBC1D1	926
IMAGE:1046495		704
IMAGE:781766	TMEFF1	1055
IMAGE:139167	QKI	581
IMAGE:192481	NRXN2	477
IMAGE:429222	C20orf45	660
IMAGE:78921	ASPN	921
IMAGE:51749	GUCY1A3	789
IMAGE:81427	TITF1	770
IMAGE:713145	CD44	818
IMAGE:51918	NUP93	719
IMAGE:137275	INPP5E	1007
IMAGE:485989	CCL7	401
IMAGE:505202	MYOCD	848
IMAGE:455128	CCNF	752
IMAGE:154354		860
IMAGE:840333	GPD1L	676
IMAGE:121251	MGC5576	266
IMAGE:724652	CD8B1	605
IMAGE:53265	NUP133	612
IMAGE:531402	MCM5	661
IMAGE:826142	CHN2	259
IMAGE:1589343	ZC3HDC6	772
IMAGE:125092	GALGT	886
IMAGE:264166	POPDC3	559
IMAGE:144797	ADAMTS1	221
IMAGE:143846	LRP2	682
IMAGE:1521571		830
IMAGE:45417	KCNJ10	638
IMAGE:77193	MAFB	207
IMAGE:897767	DDX23	652
IMAGE:284882	COL2A1	914
IMAGE:785975	F13A1	689
IMAGE:813661	TRIM2	533
IMAGE:138369	FCGR2B	915
IMAGE:364077	ARS2	909
IMAGE:39453	LASS6	459
IMAGE:244754	LBR	607
IMAGE:1155481	TUSC3	855
IMAGE:50173		673
IMAGE:162775	DDX5	580
IMAGE:131563	RSNL2	828
IMAGE:713696	TIMP1	867
IMAGE:277163	MRPL42	782
IMAGE:307220	DKFZp434L142	842
IMAGE:366887	BMP7	443
IMAGE:768638	SLC15A2	165
IMAGE:124474	WNK1	675
IMAGE:726471	ZNF148
IMAGE:240062	SLC14A1	726
IMAGE:753610	APOE	485
IMAGE:22389	FLJ21963	644
IMAGE:739155	CDH6	252
IMAGE:701481	MX2	687
IMAGE:287749	CDC7	778
IMAGE:49227	STXBP6	610
IMAGE:418150	RAMP	592
IMAGE:878578	ALDOA	422
IMAGE:714043	EMP1	979
IMAGE:43229	PCNA	602
IMAGE:796732	FLJ14834	646
IMAGE:760299	DKK3	411
IMAGE:50566	KCTD10	1083
IMAGE:198104	NEK2	795
IMAGE:970591	HMGB1	814
IMAGE:810612	S100A11	1036
IMAGE:159608	APOD	208
IMAGE:209518		1113
IMAGE:123724	FLJ23467	1020
IMAGE:257329	CMAH	643
IMAGE:279905	SPG20	966
IMAGE:472185	ADAMTS1	244
IMAGE:489794	TREM1	743
IMAGE:260200	MNDA	448
IMAGE:629906	OGN	844
IMAGE:826984	CR2	889
IMAGE:235155	FCER1G	482
IMAGE:505881	ADA	902
IMAGE:299272		295
IMAGE:781089	PTTG3	275
IMAGE:784959	NEO1	1089
IMAGE:43865	DNCI1	989
IMAGE:45327	ACLY	531
IMAGE:415769		905
IMAGE:236124	IGLC2	156
IMAGE:246524	CHEK1	809
IMAGE:243238	YWHAZ	859
IMAGE:681906	FGR	1003
IMAGE:593537	SEMA3D
IMAGE:136409	DKFZp547A023	713
IMAGE:204614	EIF4A1	1029
IMAGE:51405	C6orf33	550
IMAGE:345925	KRT5	840
IMAGE:796711	COL11A1	614
IMAGE:1470060	TUBA3	820
IMAGE:246041	MRPS35	880
IMAGE:111735	PYGL	883
IMAGE:321580	GPRC5B	821
IMAGE:744388	FOXJ3	698
IMAGE:52339	TM4SF9	744
IMAGE:754380	MTMR2	907
IMAGE:428272	FLJ21439	1184
IMAGE:155716	NRG1	505
IMAGE:363575	MYCBP	1075
IMAGE:590774	MAPK13	991
IMAGE:814101	TFDP2
IMAGE:723955	EFNB2	656
IMAGE:487722	B3GNT5	992
IMAGE:236142	E2F1	493
IMAGE:772912	GPSM1	1000
IMAGE:588053	LOC120224	589
IMAGE:62263	ADAMTS1	449
IMAGE:49172	MMAA	815
IMAGE:299394		166
IMAGE:306726	ROBO2	940
IMAGE:79240	HUNK	900
IMAGE:112576	BCCIP	1010
IMAGE:951449	REG4	617
IMAGE:811095	XPO5	1035
IMAGE:757268	ACSL6	393
IMAGE:341706	BEX1	576
IMAGE:471855	LUM	370
IMAGE:109153	SUMO1	695
IMAGE:46862	CIT	912
IMAGE:50302	LOC57168	959
IMAGE:868380	FCGR2A	949
IMAGE:230235	GTPBP4	1039
IMAGE:179042	LOC90624	950
IMAGE:768168	BMP6	699
IMAGE:50888	PRDX3	846
IMAGE:844680	TRD@	633
IMAGE:327245	CGI-121	1107
IMAGE:450949	CBLB	1059
IMAGE:1603044	GRM8	575
IMAGE:884644	LOC388524	764
IMAGE:772425	FAP	168
IMAGE:814942	SMCY	511
IMAGE:842818	KARS	1100
IMAGE:144029
IMAGE:340864	LY6G6C	1063
IMAGE:159487	TRIM8	1044
IMAGE:194318	NUP37	773
IMAGE:785549	FMNL2	1042
IMAGE:744047	PLK1	461
IMAGE:916041	FLJ12529	374
IMAGE:811162	FMOD	982
IMAGE:275634	FANCD2	824
IMAGE:269787	L1CAM	1101
IMAGE:47384	MTHFD1	1050
IMAGE:625875	ERO1L	694
IMAGE:206816	CECR1	628
IMAGE:163407	STOM	268
IMAGE:773322	SHOX2	1131
IMAGE:1522718	SCUBE3	876
IMAGE:1568882	TGFB1I4	994
IMAGE:191904	BUB3	850
IMAGE:564962	DAZ4
IMAGE:243202	CTSE	562
IMAGE:810911	SLC34A2	973
IMAGE:587333	C20orf177	945
IMAGE:364992	FAM13A1	620
IMAGE:796542	ETV5	1012
IMAGE:564847	FLJ34048	1163
IMAGE:52725	GALNT4	769
IMAGE:49204	GDAP1	637
IMAGE:595307	LDHB	538
IMAGE:810711	SCD	783
IMAGE:300958		965
IMAGE:739983	KIF14
IMAGE:859478	ITGB3	1086
IMAGE:42584		1127
IMAGE:487400	TP53RK	1052
IMAGE:856174	PIK3R4	665
IMAGE:243727	KBTBD2
IMAGE:813828	KIAA0367	636
IMAGE:511586	HNRPA1	1023
IMAGE:753400	ACTL6A	903
IMAGE:127648	CD36	1091
IMAGE:306901	C5orf13	924
IMAGE:82991	ENPP1	394
IMAGE:742596	SYTL5	641
IMAGE:547247	STC1	1122
IMAGE:251685	CDH11	896
IMAGE:742952	BUB3	904
IMAGE:950450	RHOBTB3	771
IMAGE:342593	HOXD1
IMAGE:136260	IMMP2L
IMAGE:245774	C10orf10	585
IMAGE:213871	GNAS	988
IMAGE:77636	BHMT	424
IMAGE:665774	EIF4E	1137
IMAGE:238821	PLA2G7	928
IMAGE:898195	MYEF2	937
IMAGE:488130	SYNPO2	1016
IMAGE:136933		1011
IMAGE:254029	MST4	1105
IMAGE:248463	HBZ	40
IMAGE:1049185	XAGE1A	556
IMAGE:280954	CNTN3	999
IMAGE:460114	UTRN	970
IMAGE:205490	PPP2R1B	1048
IMAGE:206994	INADL	1060
IMAGE:754628	HIST2H2AA	910
IMAGE:415554	LRP8	758
IMAGE:841238	IL7R
IMAGE:925554	TTLL3	775
IMAGE:1423100	CLECSF5	1133
IMAGE:292881	CPSF2	1116
IMAGE:344430	BMP7	460
IMAGE:264117	CTSD	1115
IMAGE:461287	CCDC6	779
IMAGE:357031	TNFAIP6	890
IMAGE:247925	DRIM	1008
IMAGE:343737	TCF4	1130
IMAGE:753982		768
IMAGE:203437	FLJ25067	1030
IMAGE:50562	C8orf4	595
IMAGE:212772	C13orf18	377
IMAGE:1031744	YWHAZ	748
IMAGE:590253	KIAA1333	983
IMAGE:134719	ZBTB10	669
IMAGE:1501691	KIAA0436
IMAGE:132326	DACH1	808
IMAGE:141677	PSG5	964
IMAGE:487117	OGN
IMAGE:1699281	TUSC3	1108
IMAGE:280375	ATAD2	739
IMAGE:768497	CCL18	794
IMAGE:435858	RNASE6	810
IMAGE:132373	BNC1
IMAGE:131362	MSN	829
IMAGE:132203	DNAJC3	1027
IMAGE:52303	COLM	1143
IMAGE:141314	LMCD1	1169
IMAGE:345538	CTSL	832
IMAGE:812244	CKLF	1080
IMAGE:279269	LONRF2	1158
IMAGE:795758	DKFZP434B044	854
IMAGE:1020212	SNRPN
IMAGE:179403	CYP2E1	329
IMAGE:262023	STK4	990
IMAGE:796754	DREV1	1018
IMAGE:842968	BUB1B	655
IMAGE:253577	P4HA1
IMAGE:783697		474
IMAGE:232837	TPX2	418
IMAGE:47080	FLJ10996	1134
IMAGE:460487	LTF	1054
IMAGE:291057	CDKN2C	725
IMAGE:489129	FBN1	760
IMAGE:221707	DDIT4	1057
IMAGE:588681	EIF3S5	716
IMAGE:275871	NAP1L1	941
IMAGE:882506	LOXL2	841
IMAGE:768561	CCL2	437
IMAGE:758298	TOX	365
IMAGE:770801	ZNF192
IMAGE:271038	RGS5	674
IMAGE:142944	FAM46A	1173
IMAGE:204483	ATAD2	793
IMAGE:122194	CCT4	1178
IMAGE:309288	RFC4	981
IMAGE:753322	SYNCRIP	671
IMAGE:1472152	IGHG1	887
IMAGE:298746	MGC17839	1141
IMAGE:898035	CTSB
IMAGE:305227	ABI2	885
IMAGE:1031363	BIRC6	1104
IMAGE:151597	OSBPL10	1118
IMAGE:291594	MYO5A
IMAGE:1591076	RANBP5	1155
IMAGE:502397	STK24	1026
IMAGE:320794	FAM36A	1186
IMAGE:450711	CHAF1A	788
IMAGE:796406	SORBS1
IMAGE:71763	CACYBP
IMAGE:25194	RAB27B	822
IMAGE:731311	URB	647
IMAGE:796170	PDE5A	1103
IMAGE:38816	TUBA1	1009
IMAGE:222454	CMRF-35H	336
IMAGE:151405	SLC7A11	969
IMAGE:745681
IMAGE:415948	KIAA1961
IMAGE:376476	PLXNC1
IMAGE:26418	EDG1	923
IMAGE:1567721	ZNF134	972
IMAGE:773422	PMP2	1087
IMAGE:278049	PXK
IMAGE:509943	DKC1	1096
IMAGE:782835	FOXO1A
IMAGE:897884	KIAA1573	856
IMAGE:359285	CPA4	542
IMAGE:66406	DKFZp762E1312	765
IMAGE:37980	ZIC2	724
IMAGE:925762	KIAA1833	1031
IMAGE:122397	MTB	1014
IMAGE:197914		1123
IMAGE:431655	CD37
IMAGE:511909	CDH17	696
1309620	LIN7A	728
IMAGE:383633	BRD3
IMAGE:202897	LILRB2	763
IMAGE:345858	CRA	811
IMAGE:842839	DREV1	1045
IMAGE:46238	CACNB1
IMAGE:190321	GNGT2
IMAGE:1439157	MS4A8B
IMAGE:647420	MGC3731	1110
IMAGE:841207	ITGB6	878
IMAGE:46355	DNAH3	892
IMAGE:50114	PCDHA6	976
IMAGE:135900	ARRDC3
IMAGE:243816	CD36	1168
IMAGE:236413	NALP2	895
IMAGE:782476	GULP1	1006
IMAGE:79254	HCP5	884
IMAGE:176606	NELL2
IMAGE:767113	C10orf18	864
IMAGE:756272	TCF7	1139
IMAGE:281949	PIP3-E	1182
IMAGE:249562	ZBTB10	1109
IMAGE:287365
IMAGE:428431	PKIB	791
IMAGE:129865	STK6	777
IMAGE:292515	UAP1
IMAGE:366481	KRT6B	715
IMAGE:265087	MGC45564	849
IMAGE:897987	NDUFA9	1153
IMAGE:2028966	C20orf13	977
IMAGE:1601959		1082
IMAGE:49883	SYT13	831
IMAGE:509569	DUSP10	837
IMAGE:1323582	KCNIP4
IMAGE:38677	SLICK
IMAGE:416981	CACYBP	1099
IMAGE:342640	KIAA0101	688
IMAGE:509823	CEACAM6	630
IMAGE:950690	CCNA2	729
IMAGE:753028	PCDH7	697
IMAGE:1084673	AFAP
IMAGE:214068	GATA3	453
IMAGE:46611	HTR7
IMAGE:45318
IMAGE:796198	EFNB2
IMAGE:133895	FAM46A	1159
IMAGE:1574160	FALZ
IMAGE:156962	TMCC3
IMAGE:810452	TOMM34
IMAGE:362795	ISL1
IMAGE:647397	MAPT
IMAGE:562409	NDUFS5	1180
IMAGE:686172	DLG7	1065
IMAGE:725454	CKS2	1033
IMAGE:32076	KIAA0652
IMAGE:429203	WDTC1	492
IMAGE:745007	PLD1
IMAGE:415851	ARHE	1181
IMAGE:80186		780
IMAGE:204214	CDC6	913
IMAGE:502177	MYH11
IMAGE:299570	CXorf30	943
IMAGE:51700	REPS2
IMAGE:729924	CPXM2	1077
IMAGE:490600	FOSL2	852
IMAGE:73784	ITGA6	932
IMAGE:587268		1185
IMAGE:48886	MRC1L1	442
IMAGE:782812	IFNAR1
IMAGE:811069	ESCO2	948
IMAGE:1155048	ATP6V1A	756
IMAGE:124781	SQLE	823
IMAGE:205049	HSPB8	957
IMAGE:198982	DNMT2	1076
IMAGE:24884	CNTN1	1078
IMAGE:767277	PPIH	1049
IMAGE:162308	CYYR1	1167
IMAGE:160573	TGFBRAP1	1166
IMAGE:365231	KIAA1219
IMAGE:841323	RAPH1
IMAGE:117806	IGJ	132
IMAGE:1575419	FTL
IMAGE:712401	PIK3CD
IMAGE:325375	SYNPO2	1053
IMAGE:414994	COL1A2	438
IMAGE:504421	ADFP	324
IMAGE:140792	LOC115749	961
IMAGE:280977
IMAGE:121727	GPAM	1022
IMAGE:768344	TYRP1	1121
IMAGE:469412	FH
IMAGE:269411	LOC389831	1176
IMAGE:245015	UBAP2L
IMAGE:754311	SLC39A10
IMAGE:49532
IMAGE:1862450	SERPINA5	280
IMAGE:814615	MTHFD2	826
IMAGE:282047	CBX5
IMAGE:62212
IMAGE:1049230	GGTL4
IMAGE:936813
IMAGE:810727	CLIC5	882
IMAGE:141453	PRLR	1051
IMAGE:35812	PCLO	996
IMAGE:258761	DEPDC1B	707
IMAGE:505225	ARGBP2
IMAGE:510069	TMPRSS4	898
IMAGE:810512	THBS1	732
IMAGE:1502688	TMEM39A
IMAGE:306921	EEF1E1	963
IMAGE:379920	TK1	710
IMAGE:46506	SLC39A3
IMAGE:669435	PFDN4
IMAGE:302080	NDE1
IMAGE:123264	CD38	908
IMAGE:810367	BEX2	1070
IMAGE:485985	ACTA2	1144
IMAGE:50787	SRD5A1
IMAGE:753195	C5orf4	1165
IMAGE:1435362	C18orf4
IMAGE:272192	TCERG1
IMAGE:208499		504
IMAGE:338519	SMARCE1
IMAGE:260336	ORC3L	1147
IMAGE:109316	SERPINA3	220
IMAGE:210697	EPB41L4B
IMAGE:868332	HLA-DPA1
IMAGE:362926	PRKACB	1040
IMAGE:796984	CYBB	750
IMAGE:789147	ENO2	721
IMAGE:277042	STXBP6	986
IMAGE:196612	MMP12	740
IMAGE:50615	HSPA1L
IMAGE:79412	C5orf4	1034
IMAGE:155445	AHSA2	1132
IMAGE:324672	ELL2	917
IMAGE:435036	ADFP	619
IMAGE:308926
IMAGE:502012	MS4A4A	839
IMAGE:429678	SLC40A1	920
IMAGE:160192
IMAGE:2067059	PEG10	737
IMAGE:1861777	SERPINA5	303
IMAGE:290230	IRF8
IMAGE:284542	HS3ST3A1
IMAGE:208078	IMP-1	444
IMAGE:490718	LOC147111
IMAGE:133864	PDE3A
IMAGE:365826	GAS1	1085
IMAGE:377731	GSTM5
IMAGE:320509	CYB5-M	539
IMAGE:323260	ACBD4
IMAGE:491415	CYBRD1
IMAGE:247614	SPAG9
IMAGE:140328	SOX5	649
IMAGE:249603	STK39	934
IMAGE:1031747	ALKBH
IMAGE:789369	ID4
IMAGE:530954	CFL2	1064
IMAGE:51599	XK
IMAGE:1476065	STMN1	800
IMAGE:754653	CELSR3
IMAGE:123425	DDX26B
IMAGE:211758	EFNA5	1005
IMAGE:382564	FOXD1	995
IMAGE:283617	KIAA1450
IMAGE:1031820	C10orf82
IMAGE:825470	TOP2A	997
IMAGE:782306	C2orf23
IMAGE:1869572	EIF2C2
IMAGE:220069	IGF1R
IMAGE:308452	C20orf77
IMAGE:856535	MTHFD1	1140
IMAGE:470006	VKORC1L1
IMAGE:309893	NR4A1
IMAGE:223350	CP	355
IMAGE:857595		1183
IMAGE:363087	NDFIP2
IMAGE:510116	S100P	553
IMAGE:472008	CCR1	1019
IMAGE:293032	TFAP2A	939
IMAGE:668685	IGFBP1	120
IMAGE:40908	WIF1
IMAGE:1371759	CUGBP2	1149
IMAGE:774446	ADM
IMAGE:80221	CPA3	863
IMAGE:1473123	LOC199964
IMAGE:296476	PCAF
IMAGE:1374442		1125
IMAGE:301388	ALKBH
IMAGE:41558	KIAA1337	1071
IMAGE:297178	FLJ23311	1046
IMAGE:119133	MAPK8
IMAGE:360403	ARRDC3
IMAGE:787879	C10orf35
IMAGE:428412	GZMK	1058
IMAGE:357373	DLG7	875
IMAGE:179211	GPR160	807
IMAGE:283995	UBE3A	1160
IMAGE:260052	HCLS1	1135
IMAGE:45852	GLT25D2
IMAGE:155575	EPB41L1	1094
IMAGE:796408	PTDSR
IMAGE:796323	ADD3	1124
IMAGE:1091502	COL5A2	858
IMAGE:1076422	MUC13	971
IMAGE:207932
IMAGE:133534	DSC3	1106
IMAGE:134422	SYNPO2	1001
IMAGE:269224	P2RX7	1088
IMAGE:950886	GNG2	974
IMAGE:796624	LGR5	871
IMAGE:665356	TNFRSF11B	1097
IMAGE:156330	RPIA	1161
IMAGE:487794	SYNPO2
IMAGE:295446	MAF	1120
IMAGE:1161036	FLJ22588
IMAGE:1558394	LPL
IMAGE:193386	CPB2	342
IMAGE:884301	NPM1	1038
IMAGE:758332	SHCBP1	1093
IMAGE:359504	DKFZp761L1417	1154
IMAGE:759163	MFAP4	894
IMAGE:784285
IMAGE:193883	GMNN	967
IMAGE:52990	SLC1A2	600
IMAGE:196257
IMAGE:244387	F11	799
IMAGE:1031045	SLC4A3	797
IMAGE:502326	ATP2B4
IMAGE:768454	CPEB4	1157
IMAGE:208718	ANXA1	720
IMAGE:823851	AEBP1	955
IMAGE:153760	EPHB1	1142
IMAGE:795603	SLC22A3
IMAGE:1416055	ESPL1
IMAGE:48033		993
IMAGE:767069	SORL1
IMAGE:357278	WNT5A
IMAGE:417863	BMP2K
IMAGE:131316		978
IMAGE:149544	NET1	901
IMAGE:897641	HNRPU	1037
IMAGE:486436	UGP2
IMAGE:296155	CDCA5	621
IMAGE:562811	CUL5
IMAGE:296508	MYO9A
IMAGE:418159	SYNGR1
IMAGE:343736	CCL11
IMAGE:290597	KIAA1971
IMAGE:199185	MS4A7
IMAGE:813635	ARG1	1156
IMAGE:416833	FKBP5
IMAGE:1871243		1174
IMAGE:139705	MZT1	960
IMAGE:51826	NNT
IMAGE:301878	SCGB3A2
IMAGE:1588773	FSCN3
IMAGE:197067		1090
IMAGE:48662	RNF180	530
IMAGE:193892	PEG10
IMAGE:430186		792
IMAGE:201383	BAAT	813
IMAGE:501868	RAI2
IMAGE:123331	SLC36A1
IMAGE:626326	SNRPN	1032
IMAGE:33045	NPY1R	804
IMAGE:612274	TUBA4A
IMAGE:843283	KLF7
IMAGE:128947	HMMR
IMAGE:210717	SDC2
IMAGE:925594	TTLL3	1179
IMAGE:502891	C4orf43
IMAGE:109440	DEFA1	594
IMAGE:435076	CENPF	868
IMAGE:853809	RGS5	930
IMAGE:294089	HPS4	1170
IMAGE:377518	TMTC2
IMAGE:503617	CXCL9	1112
IMAGE:727526	CENPE
IMAGE:81289	ACTG2	1148
IMAGE:489373	ENPP1
IMAGE:85690	SERPIND1	881
IMAGE:770681	CD4
IMAGE:200402	FAM83D
IMAGE:271568	ACTR3
IMAGE:813586	GMNN	1111
IMAGE:128889	PPP2R1B
IMAGE:809828	E2F5
IMAGE:231718	CLSTN1	1102
IMAGE:325182	CDH2	457
IMAGE:453107	CDC45	861
IMAGE:359191	HSPB8	947
IMAGE:271076	ZBTB10	1095
IMAGE:753940	C12orf11
IMAGE:129032	SERPINA5	927
IMAGE:730126	WNK3	738
IMAGE:857002	PNRC1
IMAGE:48801	IDS
IMAGE:307471	TSPAN7
IMAGE:838676	CAPN6
IMAGE:183811	TNFSF10	590
IMAGE:126650	DTL	1172
IMAGE:770704	NCL
IMAGE:31914	SMC1A
IMAGE:359457	TAGLN	953
IMAGE:233666	ROD1	1146
IMAGE:191882	FLJ20701	1092
IMAGE:773335	IGSF3
IMAGE:856427	TRIP13	899
IMAGE:433544	LECT2	1061
IMAGE:28475	CRYZ
IMAGE:212429	TF	998
IMAGE:263097	RPIA
IMAGE:277187	DUSP16
IMAGE:629945	KIAA1573
IMAGE:366815	SOX4	1084
IMAGE:1472788	LOC100132891	1129
IMAGE:1323591	SERPINA5	544
IMAGE:207826	C5orf13
IMAGE:249949	H2AFV
IMAGE:294647
IMAGE:161526	CYP4Z1
IMAGE:193397	DUS4L
IMAGE:244147	RPS3A
IMAGE:782841	ADD2
IMAGE:148225	GALNT3
IMAGE:782446	C21orf56
